# Supplementary material for: Heparanase Increases Podocyte Survival and Autophagic Flux after Adriamycin-Induced Injury
Source: Int J Mol Sci. 2022 Oct 21;23(20):12691. doi: 10.3390/ijms232012691 (PMC9604275; doi:10.3390/ijms232012691)
Supplement: Supplementary file 1 [file ijms-23-12691-s001.zip]

Archive with 1 entries (1 files):
- ijms-1949646-supplementary.pdf
